# Supplementary material for: Exploring the risks of over-reliance on AI in diagnostic pathology. What lessons can be learned to support the training of young pathologists?
Source: PLoS One. 2025 Aug 28;20(8):e0323270. doi: 10.1371/journal.pone.0323270 (PMC12393786; doi:10.1371/journal.pone.0323270)
Supplement: S1 File — (ZIP) [file pone.0323270.s001.zip]

Archive with 18 entries (17 files):
- WSI_Classification/
- __MACOSX/._WSI_Classification
- WSI_Classification/models.py
- __MACOSX/WSI_Classification/._models.py
- WSI_Classification/config.yaml
- __MACOSX/WSI_Classification/._config.yaml
- WSI_Classification/utils_training.py
- __MACOSX/WSI_Classification/._utils_training.py
- WSI_Classification/README.md
- __MACOSX/WSI_Classification/._README.md
- WSI_Classification/utils_eval.py
- __MACOSX/WSI_Classification/._utils_eval.py
- WSI_Classification/utils_data.py
- __MACOSX/WSI_Classification/._utils_data.py
- WSI_Classification/main.py
- __MACOSX/WSI_Classification/._main.py
- WSI_Classification/layers.py
- __MACOSX/WSI_Classification/._layers.py
