# Supplementary material for: Exploring the risks of over-reliance on AI in diagnostic pathology. What lessons can be learned to support the training of young pathologists?
Source: PLoS One. 2025 Aug 28;20(8):e0323270. doi: 10.1371/journal.pone.0323270 (PMC12393786; doi:10.1371/journal.pone.0323270)
Supplement: S1 File — (ZIP) [file pone.0323270.s001.zip › WSI_Classification/config.yaml]

# Configuration file

# Directory where data is located
data_dir: ../

# Features to use (e.g.,'UNI', 'transpath', 'moco', 'histossl')
features: UNI

# Training parameters
batch_size: 8
nb_epochs: 150
learning_rate: 0.001
# number of cross val to repeat
repeat: 5

# Upsampling option (set to True to upsample x3 the positives)
upsample: True

# Model configuration (model_name: Attention or Chowder)
model_name: Chowder
dropout_rate: 0.4
dense_size_1: [256, 128]
dense_size_2: [16, 8]
activation: tanh
kernel_regularizer_rate: 0.0005

# R value (only for Chowder)
R: 10
