# Supplementary material for: Exploring the risks of over-reliance on AI in diagnostic pathology. What lessons can be learned to support the training of young pathologists?
Source: PLoS One. 2025 Aug 28;20(8):e0323270. doi: 10.1371/journal.pone.0323270 (PMC12393786; doi:10.1371/journal.pone.0323270)
Supplement: S1 Table — This table summarizes the data used for the model training, internal validation and external validation. Training and internal validation were performed on a total of 2064 slides from Hôpital Européen Georges Pompidou, and external validation was made on a set of 87 slides from Hôpital Tenon (APHP, Paris, France). (XLSX) [file pone.0323270.s002.xlsx]

## Sheet: Sheet2
Characteristics	Training and Validation Sets	Reference Standard Test Set	External Set
Number of patients	456	101	67
Male	376 (82.5%)	79 (78.2%)	14 (20.9%)
Female	80 (17.5%)	22 (21.8%)	53 (79.1%)
Number of samples	677	115	72
Biopsies	460 (67.9%)	115 (100%)	71 (98.6%)
Surgical resections	217 (32.1%)	0 (0%)	1 (1.4%)
Anatomical location
Larynx	562	68	77
Pharynx	142	21	10
Number of slides	1949	115	87
Biospies	1370 (70.3%)	115 (100%)	86 (98.9%)
Surgical resections	579 (29.7%)	0 (0%)	1 (1.1%)
Diagnosis (worst lesions on the slide)
Non-dysplastic	527 (27.0%)	28 (24.3%)	21 (24.1%)
Low grade dysplasia	205 (10.5%)	21 (18.3%)	26 (29.9%)
High grade dysplasia	602 (30.9%)	30 (26.1%)	17 (19.5%)
Carcinoma	615 (31.6%)	36 (31.3%)	23 (26.4%)
