# Supplementary material for: Exploring the risks of over-reliance on AI in diagnostic pathology. What lessons can be learned to support the training of young pathologists?
Source: PLoS One. 2025 Aug 28;20(8):e0323270. doi: 10.1371/journal.pone.0323270 (PMC12393786; doi:10.1371/journal.pone.0323270)
Supplement: S2 Table — (XLSX) [file pone.0323270.s003.xlsx]

## Sheet: Feuil1
	Slide ID	Reference label	Reviewer	Model prediction	Confidence score	Non Assisted Diagnosis	Assisted Diagnosis
	7	Carcinoma	3	High grade dysplasia	Low	High grade dysplasia	High grade dysplasia
	7	Carcinoma	5	High grade dysplasia	Low	High grade dysplasia	High grade dysplasia
	7	Carcinoma	6	High grade dysplasia	Low	High grade dysplasia	High grade dysplasia
	7	Carcinoma	7	High grade dysplasia	Low	High grade dysplasia	High grade dysplasia
	7	Carcinoma	8	High grade dysplasia	Low	High grade dysplasia	High grade dysplasia
	5	Carcinoma	1	Low grade dysplasia	Low	Carcinoma	Low grade dysplasia
	3	Carcinoma	5	High grade dysplasia	Low	High grade dysplasia	High grade dysplasia
	3	Carcinoma	6	High grade dysplasia	Low	Carcinoma	High grade dysplasia
	6	Carcinoma	3	High grade dysplasia	Low	High grade dysplasia	High grade dysplasia
	6	Carcinoma	5	High grade dysplasia	Low	High grade dysplasia	High grade dysplasia
	6	Carcinoma	6	High grade dysplasia	Low	High grade dysplasia	High grade dysplasia
	6	Carcinoma	7	High grade dysplasia	Low	High grade dysplasia	High grade dysplasia
	4	Carcinoma	1	Non dysplastic	Low	Carcinoma	Non dysplastic
	4	Carcinoma	5	Non dysplastic	Low	Carcinoma	Non dysplastic
	8	Carcinoma	1	Low grade dysplasia	Low	Low grade dysplasia	High grade dysplasia
	8	Carcinoma	3	Low grade dysplasia	Low	High grade dysplasia	High grade dysplasia
	8	Carcinoma	5	Low grade dysplasia	Low	Low grade dysplasia	High grade dysplasia
	8	Carcinoma	6	Low grade dysplasia	Low	High grade dysplasia	High grade dysplasia
	8	Carcinoma	7	Low grade dysplasia	Low	Carcinoma	High grade dysplasia
